# Supplementary material for: DNA damage and cell death induced by exposure to ultra-high dose rate low-dose pulsed X-rays emitted from a kilojoule plasma focus device
Source: Biol Res. 2026 Mar 10;59:22. doi: 10.1186/s40659-026-00674-1 (PMC13088622; doi:10.1186/s40659-026-00674-1)
Supplement: Supplementary file 1 — Supplementary Material 1 [file 40659_2026_674_MOESM1_ESM.xlsx]

## Sheet: Corrected
gene_id	HCT10P2	HCTCP2	log2FoldChange	pvalue	padj	gene_name	gene_chr	gene_start	gene_end	gene_strand	gene_length	gene_biotype	gene_description	tf_family	HCT10P2_count	HCTCP2_count	HCT10P2_fpkm	HCTCP2_fpkm
ENSG00000123416	61.7436	335.02	-2.43785	2.72e-07	0.000101534	TUBA1B	12	49521565	49525180	-	3574	protein_coding	tubulin alpha 1b [Source:HGNC Symbol;Acc:HGNC:18809]	-	54	383	115.195	595.444
ENSG00000109118	14.8732	111.958	-2.90308	4.15e-07	0.000101534	PHF12	17	27232268	27278789	-	12227	protein_coding	PHD finger protein 12 [Source:HGNC Symbol;Acc:HGNC:20816]	-	13	128	8.10618	58.1684
ENSG00000173065	1.39e-17	22.7329	-7.5281	8.28e-06	0.00140901	FAM222B	17	27082996	27182250	-	5516	protein_coding	family with sequence similarity 222 member B [Source:HGNC Symbol;Acc:HGNC:25563]	-	0	26	0	26.1906
ENSG00000134046	2.29837	36.729	-3.93494	1.26e-05	0.00166733	MBD2	18	51679079	51751158	-	4702	protein_coding	methyl-CpG binding domain protein 2 [Source:HGNC Symbol;Acc:HGNC:6917]	MBD	2	42	3.24295	49.6322
ENSG00000100354	12.5868	75.2183	-2.56896	1.48e-05	0.00176056	TNRC6B	22	40440821	40731812	+	19998	protein_coding	trinucleotide repeat containing 6B [Source:HGNC Symbol;Acc:HGNC:29190]	-	11	86	4.19372	23.8951
ENSG00000071054	14.8732	79.592	-2.41152	4.35e-05	0.00432162	MAP4K4	2	102313312	102511149	+	11918	protein_coding	mitogen-activated protein kinase kinase kinase kinase 4 [Source:HGNC Symbol;Acc:HGNC:6866]	-	13	91	8.31635	42.4263
ENSG00000073584	4.58461	39.3533	-3.07172	5.36e-05	0.00489317	SMARCE1	17	38781214	38804760	-	11023	protein_coding	SWI/SNF related, matrix associated, actin dependent regulator of chromatin, subfamily e, member 1 [Source:HGNC Symbol;Acc:HGNC:11109]	HMG	4	45	2.76664	22.6835
ENSG00000182197	20.5891	93.5881	-2.17869	6.51e-05	0.00516633	EXT1	8	118806729	119124092	-	8325	protein_coding	exostosin glycosyltransferase 1 [Source:HGNC Symbol;Acc:HGNC:3512]	-	18	107	16.4847	71.4161
ENSG00000143106	4.58461	38.4785	-3.0394	7.02e-05	0.00522895	PSMA5	1	109941653	109969062	-	5737	protein_coding	proteasome subunit alpha 5 [Source:HGNC Symbol;Acc:HGNC:9534]	-	4	44	5.31579	42.6152
ENSG00000134255	6.87092	44.6018	-2.67954	9.35e-05	0.00648614	CEPT1	1	111682249	111727724	+	8413	protein_coding	choline/ethanolamine phosphotransferase 1 [Source:HGNC Symbol;Acc:HGNC:24289]	-	6	51	5.43742	33.6834
ENSG00000173402	1.39e-17	16.6096	-7.07847	0.000120499	0.00683402	DAG1	3	49506146	49573048	+	6910	protein_coding	dystroglycan 1 [Source:HGNC Symbol;Acc:HGNC:2666]	-	0	19	0	15.2782
ENSG00000155545	1.39e-17	16.6096	-7.07847	0.000120499	0.00683402	MIER3	5	56215429	56267502	-	5763	protein_coding	MIER family member 3 [Source:HGNC Symbol;Acc:HGNC:26678]	Others	0	19	0	18.319
ENSG00000159202	1.15528	20.1086	-3.99787	0.000164371	0.00870761	UBE2Z	17	46985731	47006418	+	5753	protein_coding	ubiquitin conjugating enzyme E2 Z [Source:HGNC Symbol;Acc:HGNC:25847]	-	1	23	1.32525	22.2142
ENSG00000108511	2.29837	27.1067	-3.49854	0.000214972	0.00979207	HOXB6	17	46671639	46682354	-	4078	protein_coding	homeobox B6 [Source:HGNC Symbol;Acc:HGNC:5117]	Homeobox	2	31	3.73917	42.2388
ENSG00000114861	9.15726	50.7251	-2.45599	0.000221986	0.00979207	FOXP1	3	71003844	71633140	-	13359	protein_coding	forkhead box P1 [Source:HGNC Symbol;Acc:HGNC:3823]	Fork	8	58	4.56572	24.1241
ENSG00000100425	4.58461	33.23	-2.82863	0.000280171	0.0108421	BRD1	22	50166931	50221160	-	5850	protein_coding	bromodomain containing 1 [Source:HGNC Symbol;Acc:HGNC:1102]	-	4	38	5.21311	36.0931
ENSG00000112305	11.4436	54.2241	-2.23391	0.00033982	0.0126477	SMAP1	6	71377479	71571718	+	4343	protein_coding	small ArfGAP 1 [Source:HGNC Symbol;Acc:HGNC:19651]	-	10	62	17.5551	79.3229
ENSG00000143033	5.72776	34.9795	-2.58806	0.000391938	0.0133371	MTF2	1	93544792	93604638	+	5909	protein_coding	metal response element binding transcription factor 2 [Source:HGNC Symbol;Acc:HGNC:29535]	-	5	40	6.45132	37.6134
ENSG00000100614	6.87092	38.4785	-2.46718	0.000404469	0.0133585	PPM1A	14	60712470	60765805	+	11860	protein_coding	protein phosphatase, Mg2+/Mn2+ dependent 1A [Source:HGNC Symbol;Acc:HGNC:9275]	-	6	44	3.85709	20.6141
ENSG00000140153	8.01409	44.6018	-2.46081	0.000415	0.0133585	WDR20	14	102605840	102691184	+	7328	protein_coding	WD repeat domain 20 [Source:HGNC Symbol;Acc:HGNC:19667]	-	7	51	7.28292	38.6707
ENSG00000167193	10.3004	48.9756	-2.2377	0.000506343	0.0143584	CRK	17	1323983	1366456	-	4090	protein_coding	CRK proto-oncogene, adaptor protein [Source:HGNC Symbol;Acc:HGNC:2362]	-	9	56	16.7769	76.0784
ENSG00000179335	1.15528	17.4844	-3.79756	0.000575412	0.0158606	CLK3	15	74890841	74932057	+	10800	protein_coding	CDC like kinase 3 [Source:HGNC Symbol;Acc:HGNC:2071]	-	1	20	0.705942	10.2897
ENSG00000167081	9.15726	45.4766	-2.29885	0.000634842	0.0164369	PBX3	9	128509624	128729656	+	4529	protein_coding	PBX homeobox 3 [Source:HGNC Symbol;Acc:HGNC:8634]	Homeobox	8	52	13.4673	63.7966
ENSG00000105879	2.29837	23.6077	-3.3002	0.000829981	0.0203647	CBLL1	7	107384142	107402112	+	5481	protein_coding	Cbl proto-oncogene like 1 [Source:HGNC Symbol;Acc:HGNC:21225]	-	2	27	2.78204	27.3716
ENSG00000148634	1.39e-17	13.1106	-6.74028	0.00085757	0.0203647	HERC4	10	69681665	69835105	-	15838	protein_coding	HECT and RLD domain containing E3 ubiquitin protein ligase 4 [Source:HGNC Symbol;Acc:HGNC:24521]	-	0	15	0	5.26245
ENSG00000197283	1.39e-17	12.2358	-6.6417	0.00085757	0.0203647	SYNGAP1	6	33387847	33421466	+	7013	protein_coding	synaptic Ras GTPase activating protein 1 [Source:HGNC Symbol;Acc:HGNC:11497]	-	0	14	0	11.0923
ENSG00000080298	6.87092	35.8543	-2.36564	0.000860935	0.0203647	RFX3	9	3218297	3526004	-	11037	protein_coding	regulatory factor X3 [Source:HGNC Symbol;Acc:HGNC:9984]	RFX	6	41	4.1447	20.6409
ENSG00000169398	3.44147	26.232	-2.89142	0.000872039	0.0203647	PTK2	8	141667999	142012315	-	13747	protein_coding	protein tyrosine kinase 2 [Source:HGNC Symbol;Acc:HGNC:9611]	-	3	30	1.66382	12.1258
ENSG00000008441	9.15726	42.8523	-2.21336	0.00120867	0.0252549	NFIX	19	13106422	13209610	+	6302	protein_coding	nuclear factor I X [Source:HGNC Symbol;Acc:HGNC:7788]	CTF/NFI	8	49	9.67842	43.2031
ENSG00000100462	1.39e-17	11.361	-6.5359	0.00143701	0.028057	PRMT5	14	23389720	23398794	-	3467	protein_coding	protein arginine methyltransferase 5 [Source:HGNC Symbol;Acc:HGNC:10894]	-	0	13	0	20.8347
ENSG00000156983	1.39e-17	11.361	-6.5359	0.00143701	0.028057	BRPF1	3	9773413	9789702	+	5477	protein_coding	bromodomain and PHD finger containing 1 [Source:HGNC Symbol;Acc:HGNC:14255]	-	0	13	0	13.1886
ENSG00000196715	5.72776	29.731	-2.35449	0.00199893	0.0360716	VKORC1L1	7	65338254	65424550	+	5899	protein_coding	vitamin K epoxide reductase complex subunit 1 like 1 [Source:HGNC Symbol;Acc:HGNC:21492]	-	5	34	6.46226	32.0256
ENSG00000138767	1.39e-17	10.4863	-6.42172	0.00243493	0.0402778	CNOT6L	4	78634541	78740769	-	9367	protein_coding	CCR4-NOT transcription complex subunit 6 like [Source:HGNC Symbol;Acc:HGNC:18042]	-	0	12	0	7.11832
ENSG00000141232	832.246	78.7173	3.39999	5.8e-13	6.91e-10	TOB1	17	48939584	48945339	-	2521	protein_coding	transducer of ERBB2, 1 [Source:HGNC Symbol;Acc:HGNC:11979]	-	728	90	2201.67	198.366
ENSG00000242716	84.6071	7.86195	3.40522	2.86e-08	1.7e-05	RNA5-8S5	GL000220,1	112025	112177	+	153	rRNA	NA	-	74	9	3687.51	326.85
ENSG00000234287	696.208	146.073	2.25173	4.26e-07	0.000101534	RP11-761N21,2	3	40803036	40803290	+	255	pseudogene		-	609	167	18208.3	3638.92
ENSG00000133639	310.957	69.095	2.16777	2.64e-06	0.000523972	BTG1	12	92536286	92539673	-	2622	protein_coding	BTG anti-proliferation factor 1 [Source:HGNC Symbol;Acc:HGNC:1130]	-	272	79	790.914	167.414
ENSG00000236439	148.625	36.729	2.0125	4.23e-05	0.00432162	RP11-175B9,3	1	202440937	202441258	-	322	pseudogene		-	130	42	3078.08	724.753
ENSG00000106459	28.5913	2.61322	3.38469	5.75e-05	0.00489317	NRF1	7	129251555	129396922	+	4125	protein_coding	nuclear respiratory factor 1 [Source:HGNC Symbol;Acc:HGNC:7996]	Nrf1	25	3	46.2071	4.04105
ENSG00000168303	49.1686	9.61149	2.33811	0.000214401	0.00979207	MPLKIP	7	40165622	40174258	-	7668	protein_coding	M-phase specific PLK1 interacting protein [Source:HGNC Symbol;Acc:HGNC:16002]	-	43	11	42.7542	7.9709
ENSG00000105372	20.5891	0.863633	4.37359	0.000248027	0.01055	RPS19	19	42363988	42376994	+	3805	protein_coding	ribosomal protein S19 [Source:HGNC Symbol;Acc:HGNC:10402]	-	18	1	36.0671	1.4603
ENSG00000139746	77.7481	19.2339	2.00717	0.000282204	0.0108421	RBM26	13	79885962	79980612	-	9018	protein_coding	RNA binding motif protein 26 [Source:HGNC Symbol;Acc:HGNC:20327]	-	68	22	57.4899	13.5553
ENSG00000156650	19.4459	2.61322	2.83122	0.00159793	0.0302085	KAT6B	10	76585340	76792380	+	13400	protein_coding	lysine acetyltransferase 6B [Source:HGNC Symbol;Acc:HGNC:17582]	-	17	3	9.67246	1.24398
ENSG00000166562	11.4436	1.39e-17	6.54341	0.00243493	0.0402778	SEC11C	18	56806709	56826068	+	3656	protein_coding	SEC11 homolog C, signal peptidase complex subunit [Source:HGNC Symbol;Acc:HGNC:23400]	-	10	0	20.8539	0
